# Supplementary material for: Effect of the time to antivenom administration on recovery from snakebite envenoming-related coagulopathy in French Guiana
Source: PLoS Negl Trop Dis. 2023 Apr 24;17(4):e0011242. doi: 10.1371/journal.pntd.0011242 (PMC10159357; doi:10.1371/journal.pntd.0011242)
Supplement: S1 Data — (XLSX) [file pntd.0011242.s001.xlsx]

## Sheet: Supporting information data
Variables / Patients	Patient 1	Patient 2	Patient 3	Patient 4	Patient 5	Patient 6	Patient 7	Patient 8	Patient 9	Patient 10	Patient 11	Patient 12	Patient 13	Patient 14	Patient 15	Patient 16	Patient 17	Patient 18	Patient 19	Patient 20	Patient 21	Patient 22	Patient 23	Patient 24	Patient 25	Patient 26	Patient 27	Patient 28	Patient 29	Patient 30	Patient 31	Patient 32	Patient 33	Patient 34	Patient 35	Patient 36	Patient 37	Patient 38	Patient 39	Patient 40	Patient 41	Patient 42	Patient 43	Patient 44	Patient 45	Patient 46	Patient 47	Patient 48	Patient 49
Age (years)	73	47	42	13	29	57	42	50	48	42	35	58	37	52	3	63	71	64	27	7	27	39	38	32	63	11	42	51	49	34	48	40	3	39	32	60	48	13	18	32	34	50	40	5	8	30	64	33	25
Sex	Male	Male	Male	Male	Male	Male	Female	Female	Male	Male	Male	Male	Male	Male	Female	Male	Female	Male	Male	Male	Female	Male	Male	Male	Male	Male	Male	Female	Male	Male	Female	Male	Female	Male	Male	Male	Female	Male	Female	Male	Male	Male	Male	Female	Female	Female	Female	Female	Male
Year of admission	2017	2017	2017	2017	2017	2017	2017	2017	2017	2017	2017	2017	2017	2017	2017	2017	2017	2017	2017	2017	2017	2018	2018	2018	2018	2018	2018	2018	2018	2018	2018	2018	2018	2018	2018	2018	2018	2018	2018	2018	2018	2018	2018	2018	2019	2019	2019	2019	2019
Month of admission	2	2	3	4	6	6	8	8	8	8	8	8	9	9	10	10	11	11	11	12	12	1	1	1	1	3	3	4	4	5	5	5	6	6	7	9	9	9	9	9	10	11	12	12	1	2	2	2	2
Body Mass Index (Kg/m2)	27.5	28.4	21.9	19.2	23	29.2	27		20.5	25.2		21.6	23.9	29.3	15.4	27.3	23.8	27.8	19.1		20.2	24.5	28.2	26.3	22.2	21.3	19.3	26.3	30.9				17.7	21.6	20.9	22.3	25.4	19.2	26.4	21.2	27.5	26	28.7	14		42	22		20.8
Medical past	Yes	Yes	No	No	No	Yes	Yes	Yes	Yes	No	No	No	No	No	No	No	Yes	Yes	No	No	No	No	No	No	No	No	No	No	Yes	No	Yes	Yes	No	No	No	Yes	Yes	No	No	No	No	No	No	No	No	No	No	Yes	No
Arterial Hypertension	Yes	No	No	No	No	No	Yes	Yes	No	No	No	No	No	No	No	No	Yes	Yes	No	No	No	No	No	No	No	No	No	No	No	No	Yes	No	No	No	No	No	No	No	No	No	No	No	No	No	No	No	No	No	No
Consultation
Health care facility (RHCC= Remote Health Care Center)	Hospital	RHCC	RHCC	RHCC	RHCC	Hospital	Hospital	RHCC	RHCC	Hospital	RHCC	Hospital	RHCC	RHCC	Hospital	RHCC	RHCC	Hospital	RHCC	Hospital	Hospital	Hospital	Hospital	Hospital	Hospital	RHCC	RHCC	Hospital	Hospital	RHCC	RHCC	RHCC	Hospital	Hospital	Hospital	RHCC	Hospital	Hospital	RHCC	RHCC	Hospital	Hospital	Hospital	RHCC	Hospital	Hospital	Hospital	Hospital	Hospital
Site of the first medical consultation	CHC	Papaïchton	Maripasoula	Saint georges	Trois sauts	CHC	CHOG	Camopi	Regina	CHC	Regina	CHC	Maripasoula	Maripasoula	CHOG	Maripasoula	Camopi	CHOG	Saül	CHC	CHC	CHK	CHC	CHOG	CHC	Camopi	Grand Santi	CHK	CHK	Saint georges	Saint georges	Apatou	CHK	CHC	CHC	Regina	CHC	CHC	Camopi	Maripasoula	CHC	CHK	CHOG	Maripasoula	CHC	CHC	CHK	CHC	CHOG
Delay between the SB and Hospital admission (hh:mn)	1:00:00	18:00:00	1 day, 4:00:00	9:30:00	18:00:00	1:10:00	1 day, 21:00:00	9:00:00	7:45:00	2:00:00	18:30:00	1:45:00	22:15:00	6:00:00	3:00:00	17:00:00	21:00:00	1 day, 23:00:00	1 day, 1:30:00	0:30:00	0:45:00	6:18:00	2:55:00	5:05:00	1:33:00	10:00:00	19:00:00	0:10:00	2:50:00	10:00:00	3:30:00	1 day, 18:00:00	1:00:00	0:33:00	1:23:00	2:29:00	1:02:00	0:40:00	7:15:00	22:30:00	1:39:00	1:00:00	1:45:00	9:50:00	0:14:00	0:41:00	0:39:00	0:53:00	1:30:00
Delay between the SB and Hospital admission < 24 hours	Yes	Yes	No	Yes	Yes	Yes	No	Yes	Yes	Yes	Yes	Yes	Yes	Yes	Yes	Yes	Yes	No	No	Yes	Yes	Yes	Yes	Yes	Yes	Yes	Yes	Yes	Yes	Yes	Yes	No	Yes	Yes	Yes	Yes	Yes	Yes	Yes	Yes	Yes	Yes	Yes	Yes	Yes	Yes	Yes	Yes	Yes
Delay between the SB and Hospital admission < 48 hours	Yes	Yes	Yes	Yes	Yes	Yes	Yes	Yes	Yes	Yes	Yes	Yes	Yes	Yes	Yes	Yes	Yes	Yes	Yes	Yes	Yes	Yes	Yes	Yes	Yes	Yes	Yes	Yes	Yes	Yes	Yes	Yes	Yes	Yes	Yes	Yes	Yes	Yes	Yes	Yes	Yes	Yes	Yes	Yes	Yes	Yes	Yes	Yes	Yes
Hospital length of stay (days)	5	9	3	8	12	5	34	5	4	2	7	6	3	5	7	13	7	25	9	4	4	12	11	10	9	5	4	9	12	7	11	15	14	6	6	5	6	6	7	27	10	27	6	12	4	11	14	3	3
Anatomic site of the SB	Hand	Foot	Foot	Leg	Foot	Leg	Foot	Leg	Hand	Hand	Foot	Hand	Foot	Foot	Foot	Foot	Foot	Foot	Foot	Foot	Foot	Foot	Arm	Hand	Hand	Foot	Hand	Foot	Hand	Hand	Hand	Foot	Foot	Hand	Foot	Hand	Hand	Foot	Foot	Foot	Leg	Leg	Foot	visage	Foot	Foot	Foot	Foot	Foot
Responsible Snake (NI=Non Identified)	B atrox	B atrox	B atrox	NI	NI	B atrox	B atrox	NI	B atrox	NI	B atrox	B atrox	NI	NI	NI	B atrox	B atrox	NI	NI	B atrox	NI	NI	B bilineatus	B atrox	B atrox	B atrox	B atrox	B atrox	B atrox	B atrox	B atrox	NI	NI	B atrox	B atrox	B atrox	B atrox	B atrox	NI	NI	B atrox	B atrox	B atrox	NI	B atrox	B atrox	B atrox	B atrox	NI
Clinique
Grade of envenoming at admission	1	1	1	1	1	1	3	1	1	1	1	1	2	1	1	3	1	3	1	1	1	1	1	2	3	2	3	3	2	2	3	3	1	3	1	1	1	1	1	3	1	2	1	2	2	2	2	1	2
Grade of envenoming during hospitalization	1	1	1	1	1	1	3	1	1	1	1	1	2	1	1	3	1	3	1	1	1	1	1	2	3	2	3	3	2	2	3	3	2	3	1	1	1	1	3	3	1	3	1	2	2	2	2	1	3
Oedema	Yes	Yes	Yes	Yes	Yes	Yes	Yes	Yes	Yes	Yes	Yes	Yes	Yes	Yes	Yes	Yes	Yes	Yes	Yes	Yes	Yes	Yes	Yes	Yes	Yes	Yes	Yes	Yes	Yes	Yes	Yes	Yes	Yes	Yes	Yes	Yes	Yes	Yes	Yes	Yes	Yes	Yes	Yes	Yes	Yes	Yes	Yes	Yes	Yes
Local Hemorrhage	No	No	No	No	No	No	No	No	No	No	No	No	No	No	No	No	No	No	No	No	No	No	No	No	No	No	No	Yes	Yes	No	No	No	No	No	No	No	No	No	No	No	No	Yes	No	Yes	Yes	Yes	Yes	No	No
Necrosis	No	No	No	No	No	No	No	No	No	No	No	No	No	No	No	Yes	No	No	No	No	No	No	No	No	Yes	No	No	No	No	No	No	Yes	No	Yes	No	No	No	No	No	Yes	No	No	No	No	No	No	No	No	No
Blisters	No	No	No	No	No	No	No	No	No	No	No	No	No	No	No	No	No	No	No	No	No	No	No	Yes	No	No	No	No	No	No	No	No	No	Yes	No	No	No	No	No	No	No	Yes	No	No	No	No	No	No	Yes
Pain	Yes	Yes	Yes	Yes	Yes	Yes	Yes	Yes	Yes	Yes	Yes	Yes	Yes	Yes	Yes	Yes	Yes	Yes	Yes	Yes	Yes	Yes	Yes	Yes	Yes	Yes	Yes	Yes	Yes	Yes	Yes	Yes	Yes	Yes	Yes	Yes	Yes	Yes	Yes	Yes	Yes	Yes	Yes	Yes	Yes	Yes	Yes	Yes	Yes
Extensive skin lesions during the firs 24 hours of hospitalization	No	No	No	No	No	No	No	No	No	No	No	No	No	No	No	No	No	No	No	No	No	No	No	Yes	No	No	No	Yes	No	No	No	No	Yes	No	No	No	No	No	Yes	No	No	Yes	No	No	No	Yes	No	No	Yes
Type of the Extensive skin lesions during the firs 24 hours of hospitalization									Edema															Blisters				oedeme					Edema						Edema			Edema				Edema + hématome			oedeme
Renal failure	No	No	No	No	No	No	Yes	No	No	No	No	No	No	No	No	No	No	Yes	No	No	No	No	No	No	No	No	No	Yes	No	No	Yes	No	No	No	No	No	No	No	No	No	No	No	No	Yes	No	No	No	No	No
Delay between Hospitalization and Renal Failure (hh:mn)							2 days, 6:00:00											5:00:00										3:00:00			0:00:00													10:00:00
Kidney Disease Improving Global Outcomes (KDIGO)							3											3										3			3													2
Renal Failure Duration (Days)							5											127										7			43													1
Hemorrhage	No	No	No	No	No	No	No	No	No	No	No	No	Yes	No	No	No	No	No	No	No	No	No	No	No	No	Yes	No	No	No	Yes	No	No	No	No	No	No	Yes	No	No	No	No	No	No	Yes	No	No	No	No	Yes
Site of haemorrhage													Hémoptysie													hematemese				hemoptysie							gingivorragie / extraction dentaire							intra-buccal					gingivorragie
Delay between the SB and haemorrhage (days)													1													4				4							1							10					0
Management
Renal Replacement Therapy	No	No	No	No	No	No	Yes	No	No	No	No	No	No	No	No	No	No	Yes	No	No	No	No	No	No	No	No	No	No	No	No	No	No	No	No	No	No	No	No	No	No	No	No	No	No	No	No	No	No	No
Renal Replacement Therapy Duration (days)							5											102
Volume of infused fluids during the firs 24 hours (ml)	2000	2000	2000	1500	1000	2000	3000	1000	2500	1500	1500	1000	1000	1000	1000	1000	1000	3500	1500	500	1000	1500	1000	1500	500	1000	1500	1000	1000	1000	4000	1000	2000	1000	1000	3000	1000	1000	1000	1000	1000	3000	500	1000	1000	1500	2000	2000	3000
Catecholamines	No	No	No	No	No	No	No	No	No	No	No	No	No	No	No	No	No	No	No	No	No	No	No	No	No	No	No	No	No	No	No	No	No	No	No	No	No	No	No	No	No	No	No	No	No	No	No	No	No
Antibiotics at admission	No	Yes	Yes	Yes	Yes	No	Yes	Yes	No	No	No	No	Yes	No	No	No	Yes	No	No	No	No	No	No	No	No	Yes	No	No	No	Yes	Yes	Yes	No	No	No	Yes	No	No	Yes	Yes	No	No	No	Yes	No	No	No	No	No
Antibiotic 1		AMC	AMC	AMC	AMC		AMC	CTR					AMC				AMC									AMC				AMC	AMC	AMC				AMC			AMC					AMC
Antibiotic 2
Antibiotic therapy duration (days)		1	1	1	1		1	7					1				1									1				6	1	2				1			1					1
Antivenom	Yes	Yes	Yes	Yes	Yes	Yes	Yes	Yes	Yes	Yes	Yes	Yes	Yes	Yes	Yes	Yes	Yes	Yes	Yes	Yes	Yes	Yes	Yes	Yes	Yes	Yes	Yes	Yes	Yes	Yes	Yes	Yes	Yes	Yes	Yes	Yes	Yes	Yes	Yes	Yes	Yes	Yes	Yes	Yes	Yes	Yes	Yes	Yes	Yes
Delay from the SB to AV administration (hh:mn)	8:00:00	17:00:00	1 day, 9:00:00	11:00:00	21:00:00	5:40:00	2 days, 21:00:00	9:00:00	13:00:00	4:00:00	21:00:00	4:00:00	1 day, 1:00:00	8:00:00	6:00:00	19:00:00	21:00:00	1 day, 1:00:00	1 day, 3:30:00	3:00:00	4:30:00	11:50:00	5:00:00	9:00:00	7:25:00	12:40:00	23:00:00	5:00:00	6:00:00	11:30:00	6:00:00	1 day, 20:00:00	9:30:00	3:45:00	5:30:00	6:00:00	4:15:00	6:30:00	9:15:00	23:33:00	6:00:00	14:30:00	14:45:00	10:30:00	4:00:00	5:00:00	5:30:00	6:00:00	4:00:00
Number of Vials administrered	3	3	3	3	3	6	3	3	3	3	3	3	3	6	6	6	6	3	6	6	6	4	6	6	6	6	6	6	6	6	6	6	6	6	6	5	6	6	6	6	6	6	6	6	6	6	6	6	6
Anaphylaxis	Yes	No	No	No	No	No	No	No	No	No	Yes	No	No	No	No	No	No	No	No	No	No	Yes	No	No	No	No	No	No	No	No	No	Yes	No	No	No	Yes	No	No	No	No	No	No	Yes	No	No	No	No	No	Yes
Grade anaphylaxis	2										1											2										1				1							1						2
Transfusion	No	No	No	No	No	No	Yes	No	No	No	No	No	No	No	No	No	No	No	No	No	No	No	No	No	No	No	No	No	No	No	No	No	No	No	No	No	Yes	No	No	No	No	No	No	Yes	No	No	No	No	No
Surgery	No	No	No	No	No	Yes	No	No	No	No	No	No	No	No	Yes	Yes	No	No	No	No	No	Yes	No	No	Yes	No	No	No	Yes	No	No	Yes	Yes	Yes	No	No	No	No	No	Yes	No	Yes	No	No	No	No	Yes	No	No
Delay between admission and surgery (days)						9									5	4						6			7				6			6	9	4						3		9					9
Necrosectomy						No									No	Yes						No			No				No			Yes	No	Yes						Yes		Yes					No
Secondary infection	No	No	No	No	No	No	No	No	No	No	No	No	No	No	Yes	Yes	No	No	No	No	Yes	Yes	Yes	No	Yes	No	No	No	Yes	Yes	No	Yes	Yes	No	No	No	No	No	No	Yes	No	Yes	No	Yes	No	No	Yes	No	No
Abces															No	Yes					No	Yes	Yes		Yes				Yes	No		No	No							Yes		Yes		No			Yes
Necroziting fasceitis															No	No					No	No	No		No				No	Yes		Yes	No							No		Yes		No			No
Dermohypodermitis															No	No					Yes	No	No		No				No	No		No	Yes							No		Yes		Yes			No
Isolated Bacteria															No	Yes					No	Yes	No		No				No	No		Yes	Yes							Yes		Yes		No			Yes
Bacteria_1																A hydrophyla CAZ-S						A hydrophyla CAZ-S										Yokenella sp CAZ-S	A hydrophyla CAZ-S							M morganii CTX-S		M morg CTX-S					A hydrophyla CAZ-S
Bacteria_2																																										B fragilis ACC-S
Delay between SB and infection (Days)															6	4					3	7	10		8				7	7		5	1							3		6		1			8
Antibiotics therapy for secondary infection															0	0					0	0	0		1				1	1		1	1							1		0		1			1
Antibiotic 1																									ACC				ACC	ACC		ACC	CTX							ACC				CTX			ACC
Antibiotic 2																														OFL			MTR											MTR
Antibiotic therapy duration (Days)																									6				10	8		7	7							7				5			5
Biological exams
Rhabdomyolysis	No	No	No	No	No	No	Yes	No	Yes	No	No	No	No	No	No	No	No	No	No	No	No	No	No	No	No	No	No	Yes	No	No	No	No	No	No	No	No	No	No	No	Yes	No	Yes	No	Yes	No	No	No	No	No
Pic CK (IU/L)							652		531																			1497												3537		2458		2891
Delay between AV and normal CK dosage (hh:mn)									1 day, 0:10:00																			7 days, 14:10:00
Delay between SB and normal CK dosage (hh:mn)									11:10:00																			7 days, 9:10:00
Fibrinogen	Yes	Yes	Yes	Yes	Yes	Yes	Yes	Yes	Yes	Yes	Yes	Yes	Yes	Yes	Yes	Yes	Yes	Yes	Yes	Yes	Yes	Yes	Yes	Yes	Yes	Yes	Yes	Yes	Yes	Yes	Yes	Yes	Yes	Yes	Yes	Yes	Yes	Yes	Yes	Yes	Yes	Yes	Yes	Yes	Yes	Yes	Yes	Yes	Yes
Delay between AV and normal Fibrinogen dosage (hh:mn)	2 days, 5:00:00	1 day, 22:00:00	1 day, 23:30:00	1 day, 0:00:00	1 day, 12:40:00	18:40:00	2 days, 21:00:00	21:00:00	1 day, 6:30:00	22:00:00	1 day, 8:00:00	1 day, 4:40:00	1 day, 16:00:00	1 day, 1:00:00	18:10:00	1 day, 0:12:00	1 day, 16:00:00	1 day, 11:00:00	1 day, 13:30:00	17:40:00	20:52:00	12:50:00	22:10:00	18:00:00	1 day, 2:35:00	1 day, 2:50:00	1 day, 11:20:00	21:00:00	18:00:00	1 day, 4:00:00	1 day, 1:30:00	2 days, 7:00:00	23:30:00	20:15:00	1 day, 2:30:00	17:30:00	20:00:00	1 day, 1:30:00	22:45:00	1 day, 5:20:00	18:56:00	2 days, 21:00:00	1 day, 0:25:00	19:51:00	1 day, 2:00:00	1 day, 3:10:00	1 day, 1:10:00	1 day, 7:00:00	14:50:00
Delay between SB and normal Fibrinogen dosage (hh:mn)	1 day, 21:00:00	1 day, 5:00:00	14:30:00	13:00:00	15:40:00	13:00:00	1 day, 0:00:00	12:00:00	17:30:00	18:00:00	11:00:00	1 day, 0:40:00	15:00:00	17:00:00	12:10:00	5:12:00	19:00:00	10:00:00	10:00:00	14:40:00	16:22:00	1:00:00	17:10:00	9:00:00	19:10:00	14:10:00	12:20:00	16:00:00	12:00:00	16:30:00	19:30:00	11:00:00	14:00:00	16:30:00	21:00:00	11:30:00	15:45:00	19:00:00	13:30:00	5:47:00	12:56:00	2 days, 6:30:00	9:40:00	9:21:00	22:00:00	22:10:00	19:40:00	1 day, 1:00:00	10:50:00
Dosable Fibrinogen level	No	No	Yes	No	No	Yes	Yes	No	No	No	No	No	No	No	No	Yes	No	Yes	Yes	No	Yes	Yes	No	No	No	No	Yes	No	No	No	No	No	No	No	No	No	No	No	No	Yes	No	No	No	No	No	No	No	No	No
Abnormal INR at admission	Yes	Yes	No	Yes	Yes	No	No	Yes	Yes	Yes	Yes	Yes	Yes	Yes	Yes	No	Yes	Yes	Yes	Yes	Yes	No	Yes	Yes	Yes	Yes	Yes	Yes	Yes	Yes	Yes	Yes	Yes	Yes	Yes	Yes	Yes	Yes	Yes	Yes	Yes	Yes	Yes	Yes	Yes	Yes	Yes	Yes	Yes
Delay between AV and normal INR (hh:mn)	2 days, 5:00:00	1 day, 22:00:00	1 day, 23:30:00	1 day, 0:00:00	1 day, 12:40:00	18:40:00	2 days, 21:00:00	21:00:00	1 day, 6:30:00	22:00:00	1 day, 8:00:00	1 day, 4:40:00	1 day, 16:00:00	1 day, 1:00:00	18:10:00	1 day, 0:12:00	1 day, 16:00:00	1 day, 11:00:00	1 day, 13:30:00	17:40:00	20:52:00	12:50:00	22:10:00	18:00:00	1 day, 2:35:00	1 day, 2:50:00	1 day, 11:20:00	21:00:00	18:00:00	1 day, 4:00:00	1 day, 1:30:00	2 days, 7:00:00	23:30:00	20:15:00	1 day, 2:30:00	17:30:00	20:00:00	1 day, 1:30:00	22:45:00	1 day, 5:20:00	18:56:00	2 days, 21:00:00	1 day, 0:25:00	19:51:00	1 day, 2:00:00	1 day, 3:10:00	1 day, 1:10:00	1 day, 7:00:00	14:50:00
Delay between SB and normal INR (hh:mn)	1 day, 21:00:00	1 day, 5:00:00	14:30:00	13:00:00	15:40:00	13:00:00	1 day, 0:00:00	12:00:00	17:30:00	18:00:00	11:00:00	1 day, 0:40:00	15:00:00	17:00:00	12:10:00	5:12:00	19:00:00	10:00:00	10:00:00	14:40:00	16:22:00	1:00:00	17:10:00	9:00:00	19:10:00	14:10:00	12:20:00	16:00:00	12:00:00	16:30:00	19:30:00	11:00:00	14:00:00	16:30:00	21:00:00	11:30:00	15:45:00	19:00:00	13:30:00	5:47:00	12:56:00	2 days, 6:30:00	9:40:00	9:21:00	22:00:00	22:10:00	19:40:00	1 day, 1:00:00	10:50:00
Abnormal aPTT at admission	Yes	Yes	No	No	No	No	No	Yes	Yes	Yes	Yes	Yes	Yes	Yes	No	No	No	No	No	Yes	No	No	Yes	No	Yes	No	No	Yes	Yes	Yes	Yes	Yes	Yes	Yes	Yes	Yes	Yes	Yes	No	No	Yes	Yes	No	Yes	Yes	Yes	Yes	Yes	Yes
Delay between AV and normal aPTT (hh:mn)	1 day, 5:20:00	18:00:00						16:00:00	18:10:00	10:00:00	1 day, 2:30:00	16:10:00	1 day, 5:00:00	19:43:00						12:26:00			10:00:00		13:15:00			11:00:00	18:00:00	16:00:00	12:00:00	2 days, 0:00:00	16:30:00	13:45:00	9:00:00	12:40:00	11:30:00	15:10:00			10:40:00	2 days, 21:00:00		19:51:00	13:55:00	16:14:00	18:30:00	11:30:00	9:40:00
Delay between SB and normal aPTT (hh:mn)	21:20:00	1:00:00						7:00:00	5:10:00	6:00:00	5:30:00	12:10:00	4:00:00	11:43:00						9:26:00			5:00:00		5:50:00			6:00:00	12:00:00	4:30:00	6:00:00	4:00:00	7:00:00	10:00:00	3:30:00	6:40:00	7:15:00	8:40:00			4:40:00	2 days, 6:30:00		9:21:00	9:55:00	11:14:00	13:00:00	5:30:00	5:40:00
Abnormal platelets count at admission	Yes	No	No	No	No	No	Yes	No	No	No	Yes	Yes	No	Yes	Yes	Yes	Yes	Yes	No	No	Yes	No	Yes	No	No	Yes	No	Yes	Yes	No	Yes	No	Yes	No	No	No	No	No	No	No	No	Yes	No	Yes	No	No	No	No	No
Delay between AV and normal platelets dosage (hh:mn)							8 days, 13:38:00				1 day, 18:30:00	1 day, 11:00:00		2 days, 16:00:00	18:10:00		1 day, 10:00:00	6 days, 10:40:00			16 days, 18:30:00					1 day, 8:10:00		5 days, 8:26:00	2 days, 21:00:00		7 days, 13:00:00		2 days, 11:00:00									21:00:00		19:51:00
Delay between SB and normal platelets dosage (hh:mn)							5 days, 16:38:00				21:30:00	1 day, 7:00:00		2 days, 8:00:00	12:10:00		13:00:00	5 days, 9:40:00			16 days, 14:00:00					19:30:00		5 days, 3:26:00	2 days, 15:00:00		7 days, 7:00:00		2 days, 1:30:00									6:30:00		9:21:00
Abnormal Factor II at admission	Yes	No	No	No	No	No	No	No	Yes	Yes	Yes	Yes	Yes	No	No	No	No		Yes	Yes	No	No	Yes	No	Yes	Yes	Yes	No	No	No	No	Yes	Yes	Yes	No	Yes	No	No	No	No	No	Yes	No	Yes	Yes	Yes	No	No	Yes
Delay between AV and normal Factor II dosage (hh:mn)	17:00:00	1 day, 6:21:00		2 days, 21:30:00	1 day, 1:00:00			16:00:00	1 day, 0:10:00	10:00:00	1 day, 18:30:00	16:10:00	1 day, 16:00:00	19:43:00	1 day, 6:30:00		1 day, 4:00:00	2 days, 23:30:00	2 days, 1:30:00	17:40:00	14:55:00		10:00:00	14:00:00	1 day, 8:35:00	1 day, 8:10:00	2 days, 0:30:00	15:30:00	18:00:00	22:20:00	18:00:00	2 days, 13:30:00	1 day, 9:40:00	20:15:00	20:50:00	17:30:00	20:00:00	1 day, 1:30:00	22:45:00	1 day, 10:40:00	18:56:00	21:00:00	17:25:00	19:51:00	2 days, 2:00:00	22:00:00	18:30:00	17:00:00	1 day, 22:00:00
Delay between SB and normal Factor II dosage (hh:mn)	9:00:00	13:21:00		2 days, 10:30:00	4:00:00			7:00:00	11:10:00	6:00:00	21:30:00	12:10:00	15:00:00	11:43:00	1 day, 0:30:00		7:00:00	1 day, 22:30:00	22:00:00	14:40:00	10:25:00		5:00:00	5:00:00	1 day, 1:10:00	19:30:00	1 day, 1:30:00	10:30:00	12:00:00	10:50:00	12:00:00	17:30:00	1 day, 0:10:00	16:30:00	15:20:00	11:30:00	15:45:00	19:00:00	13:30:00	11:07:00	12:56:00	6:30:00	2:40:00	9:21:00	1 day, 22:00:00	17:00:00	13:00:00	11:00:00	1 day, 18:00:00
Abnormal Factor V at admission	Yes	Yes	No	No	Yes	No	No	No	Yes	Yes	Yes	Yes	Yes	Yes	No	No	No		Yes	Yes	No	Yes	Yes	No	Yes	Yes	Yes	Yes	Yes	Yes	Yes	Yes	Yes	Yes	Yes	Yes	Yes	No	No	No	Yes	No	No	Yes	No	Yes	No	Yes	Yes
Delay between AV and normal Factor V dosage (hh:mn)	1 day, 5:20:00	1 day, 0:00:00		2 days, 21:30:00	1 day, 1:00:00			16:00:00	1 day, 6:30:00	16:00:00	1 day, 2:30:00	16:10:00	1 day, 16:00:00	1 day, 7:30:00	1 day, 6:30:00		1 day, 4:00:00	2 days, 23:30:00	2 days, 1:30:00	17:40:00	14:55:00	1 day, 0:50:00	1 day, 10:00:00	14:00:00	19:25:00	1 day, 2:50:00	1 day, 11:20:00	15:30:00	12:00:00	22:20:00	18:00:00	2 days, 13:30:00	2 days, 14:00:00	20:15:00	14:50:00	17:30:00	20:00:00	1 day, 1:30:00	22:45:00	1 day, 10:40:00	18:56:00	21:00:00	17:25:00	1 day, 16:55:00	20:10:00	16:14:00	18:30:00	1 day, 12:30:00	1 day, 22:00:00
Delay between SB and normal Factor V dosage (hh:mn)	21:20:00	7:00:00		2 days, 10:30:00	4:00:00			7:00:00	17:30:00	12:00:00	5:30:00	12:10:00	15:00:00	23:30:00	1 day, 0:30:00		7:00:00	1 day, 22:30:00	22:00:00	14:40:00	10:25:00	13:00:00	1 day, 5:00:00	5:00:00	12:00:00	14:10:00	12:20:00	10:30:00	6:00:00	10:50:00	12:00:00	17:30:00	2 days, 4:30:00	16:30:00	9:20:00	11:30:00	15:45:00	19:00:00	13:30:00	11:07:00	12:56:00	6:30:00	2:40:00	1 day, 6:25:00	16:10:00	11:14:00	13:00:00	1 day, 6:30:00	1 day, 18:00:00
Abnormal Factor X at admission	Yes	No	No	No	No	No	No	No	No	No	No	No	No	No	Yes	No	No		No	Yes	No	No	Yes	No	No	Yes	No	No	No	No	No	Yes	Yes	No	No	No	No	No	No	Yes	No	Yes	No	Yes	Yes	No	No	Yes	Yes
Delay between AV and normal Factor X dosage (hh:mn)	17:00:00														1 day, 6:30:00					12:26:00			10:00:00			1 day, 8:10:00							1 day, 9:40:00							1 day, 10:40:00				1 day, 16:55:00
Delay between SB and normal Factor X dosage (hh:mn)	9:00:00														1 day, 0:30:00					9:26:00			5:00:00			19:30:00							1 day, 0:10:00							11:07:00				1 day, 6:25:00
Hemolysis	No	No	No	Yes	No	No	Yes	No	No	Yes	Yes	Yes	No	Yes	Yes	No	No	Yes	No	No	Yes	No	No	No	No	Yes	No	Yes	No	No	No	No	Yes	Yes	No	Yes	No	No	No	Yes	No	Yes	No	Yes	No	No	No	No	No
Schizocytes				No			Yes			No	No	No		No	Yes			Yes			No							No			No		No	No						No		No		No
[truncated: 70 more columns]
